# Supplementary material for: Ancient Jomon genome sequence analysis sheds light on migration patterns of early East Asian populations
Source: Commun Biol. 2020 Aug 25;3:437. doi: 10.1038/s42003-020-01162-2 (PMC7447786; doi:10.1038/s42003-020-01162-2)
Supplement: Supplementary file 3 — Supplementary Data 1 [file 42003_2020_1162_MOESM3_ESM.xlsx]

## Sheet: Supplementary Data 1
Supplementary Data 1: Endogenous human DNA content of ancient individuals in prescreening with Miseq.
Sample Name	Site name	Library Conc. (pM)	Total reads	Mapped reads (hg19)	Mapped %	C>T %
IK001	Ikawazu	12229.3	410053	594	0.144859	NA
IK002	Ikawazu	5990.1	333597	8324	2.49523	>10
HB234	Hobi	22815.2	167190	19	0.0113643	NA
HB1123	Hobi	26802	371468	247	0.0664929	NA
HB40	Hobi	22173.6	387621	75	0.0193488	NA
HB828	Hobi	27450.2	429742	558	0.129845	NA
HB952	Hobi	29380	236487	117	0.0494742	NA
HB1284	Hobi	22069.5	288319	662	0.229607	NA
HG02	Hegi	17796.1	408947	6536	1.59825	<0.5
HG16	Hegi	28745.6	520340	962	0.184879	NA
HG29	Hegi	21432.9	355466	181	0.0509191	NA
HG55	Hegi	8935.37	468529	2471	0.527395	NA
