# Supplementary material for: Ancient Jomon genome sequence analysis sheds light on migration patterns of early East Asian populations
Source: Commun Biol. 2020 Aug 25;3:437. doi: 10.1038/s42003-020-01162-2 (PMC7447786; doi:10.1038/s42003-020-01162-2)
Supplement: Supplementary file 4 — Supplementary Data 2 [file 42003_2020_1162_MOESM4_ESM.xlsx]

## Sheet: Supplementary Data 2
Supplementary Data 2: Analysis chart of sample ID, position, protocol and laboratory.
Sample	Lib	TotalLibReads	TrimLibReads	MappedLibReads	Duplicates	FinalLibReads	Duplicates%	Endogenous DNA (Unique mapped read percentage)	Percentage except for duplications	Position	Library construction	Institute name of NGS data output
Jomon	Lib01	397457388	205417156	3575342	2897329	678013	81.0364	1.74053	0.170588
Jomon	Lib02	483234318	249273335	4405539	3713232	692307	84.2855	1.76735	0.143265	Tooth dentine	NEBNext Ultra DNA library kit	NIG, Mishima, 4~25 Mar., 2016
Jomon	Lib03	529297850	269845196	3460131	2115060	1345071	61.1266	1.28227	0.254124
Jomon	Lib04	240478394	124698389	2126996	1831771	295225	86.1201	1.70571	0.122766
Jomon	Lib05	236015856	122502006	2104751	1810212	294539	86.006	1.71814	0.124796
Jomon	Lib6	433647102	221339926	2817039	1580164	1236875	56.0931	1.27272	0.285226
Jomon	I04	237971558	122881163	7385634	5524508	1861126	74.8007	6.01039	0.782079
Jomon	I05	227075442	117476528	7330363	5426615	1903748	74.0293	6.23985	0.838377	Petrous bone	NEBNext Ultra DNA library kit	NIG, Mishima, 20 Feb., 2017
Jomon	I06	231544700	121574515	6851193	4664805	2186388	68.0875	5.63539	0.944262
Jomon	I07	215787182	113748656	6303999	4553925	1750074	72.2387	5.54204	0.811019
Jomon	I09	237651346	115421561	3336984	212551	3124433	6.36955	2.89113	1.31471
Jomon	I10	237907508	119164747	19111803	2447870	16663933	12.8082	16.0381	7.00437
Jomon	I13	234657460	120814912	7476311	5404946	2071365	72.2943	6.18824	0.882719
Jomon	I14	235799456	117649335	8331258	6443033	1888225	77.3357	7.08143	0.800776
Jomon	I15	235981678	116175678	8661251	6764525	1896726	78.101	7.4553	0.80376
Jomon	I16	233981444	117490393	2162154	1918880	243274	88.7485	1.84028	0.103971
Jomon	I18	235630834	121236313	1973621	1741222	232399	88.2247	1.62791	0.0986284
Jomon	I19	232848604	119348059	1981256	1744192	237064	88.0347	1.66007	0.10181
Jomon	I20	230906338	118884804	1942120	1681914	260206	86.602	1.63362	0.112689
Jomon	I21	234290444	119349954	2017349	1757562	259787	87.1224	1.69028	0.110882
Jomon	I22	230406198	119300898	1962062	1694754	267308	86.3762	1.64463	0.116016
Jomon	I23	232333464	118067281	2026813	1785558	241255	88.0968	1.71666	0.10384
Jomon	I25	241895316	125060174	23871213	7864240	16006973	32.9445	19.0878	6.61731
Jomon	I27	241450064	126487721	22510933	6543998	15966935	29.0703	17.7969	6.61293
										Petrous bone
Jomon	I9	10988506	5355997	163147	607	162540	0.372057	3.04606	1.47918		NEBNext Ultra DNA library kit	Kyushu University, 24 Aug., 2016
Jomon	I10	11869178	6063566	992308	8761	983547	0.882891	16.3651	8.28656
Jomon	Jomon_1	52887549	50856175	582006	6196	575810	1.06459	1.14442	1.08874	Petrous bone	Allentoft et al. 2015
Jomon	Jomon_2	36617606	34413362	1173038	15946	1157092	1.35938	3.40867	3.15993			CGG, Copenhagen, Oct., 2016
Jomon	Jomon_3	48563648	47834030	5590451	113727	5476724	2.03431	11.6872	11.2774
Jomon	Jomon_4	58511078	56245786	4845321	88276	4757045	1.82188	8.61455	8.13016
Jomon	Jomon_5	43866323	42562678	2946263	386321	2559942	13.1122	6.92217	5.83578
