# Supplementary material for: Ancient Jomon genome sequence analysis sheds light on migration patterns of early East Asian populations
Source: Commun Biol. 2020 Aug 25;3:437. doi: 10.1038/s42003-020-01162-2 (PMC7447786; doi:10.1038/s42003-020-01162-2)
Supplement: Supplementary file 5 — Supplementary Data 3 [file 42003_2020_1162_MOESM5_ESM.xlsx]

## Sheet: Supplementary Data 3
Supplementary Data 3: f4 statistics among X, IK002 and Hokkaido Jomons with Mbuti as the outgroup.
p1	p2	p3	p4	f4	SE	Z	N SNPs
Mbuti	Miao	IK002_Jomon_N	Funadomari_Jomon_N	0.00049651	0.000359609	1.38069	1578351
Mbuti	Kostenki12_UP	IK002_Jomon_N	Funadomari_Jomon_N	0.00137962	0.00102422	1.34699	51856
Mbuti	Tianyuan_UP	IK002_Jomon_N	Funadomari_Jomon_N	0.000540643	0.000428717	1.26107	1139963
Mbuti	Burusho	IK002_Jomon_N	Funadomari_Jomon_N	0.000378264	0.000324337	1.16627	1582835
Mbuti	Ostuni_UP	IK002_Jomon_N	Funadomari_Jomon_N	0.000558368	0.000497687	1.12193	288564
Mbuti	Clovis_LP	IK002_Jomon_N	Funadomari_Jomon_N	0.000420575	0.000409976	1.02585	993481
Mbuti	Vestonice_UP	IK002_Jomon_N	Funadomari_Jomon_N	0.000379629	0.000417149	0.910056	786787
Mbuti	Kinh	IK002_Jomon_N	Funadomari_Jomon_N	0.000280367	0.000334119	0.839123	1581781
Mbuti	Evenk	IK002_Jomon_N	Funadomari_Jomon_N	0.000341458	0.000409021	0.834818	1523309
Mbuti	Ulchi	IK002_Jomon_N	Funadomari_Jomon_N	0.000284154	0.000351418	0.808593	1580423
Mbuti	HoabLaos_N	IK002_Jomon_N	Funadomari_Jomon_N	0.000293812	0.000408928	0.718494	804723
Mbuti	Dai2	IK002_Jomon_N	Funadomari_Jomon_N	0.000292953	0.00041939	0.698521	1507567
Mbuti	Australian2	IK002_Jomon_N	Funadomari_Jomon_N	0.00021291	0.000370079	0.57531	1589185
Mbuti	Motala_M	IK002_Jomon_N	Funadomari_Jomon_N	0.000212341	0.000375533	0.565438	1478010
Mbuti	Australian	IK002_Jomon_N	Funadomari_Jomon_N	0.000205195	0.000369004	0.556077	1574723
Mbuti	Mongola	IK002_Jomon_N	Funadomari_Jomon_N	0.000185281	0.000348689	0.531365	1579129
Mbuti	Tujia	IK002_Jomon_N	Funadomari_Jomon_N	0.000176522	0.000338415	0.521613	1575938
Mbuti	Kharia	IK002_Jomon_N	Funadomari_Jomon_N	0.000182904	0.00035861	0.510036	1505002
Mbuti	Lahu	IK002_Jomon_N	Funadomari_Jomon_N	0.000172797	0.000348787	0.495422	1582905
Mbuti	Dusun	IK002_Jomon_N	Funadomari_Jomon_N	0.0001691	0.000344675	0.490607	1581042
Mbuti	Han2	IK002_Jomon_N	Funadomari_Jomon_N	0.000181816	0.000402617	0.451587	1504264
Mbuti	DevilsCave1_N	IK002_Jomon_N	Funadomari_Jomon_N	0.000305513	0.000686173	0.445243	143338
Mbuti	Thai	IK002_Jomon_N	Funadomari_Jomon_N	0.000148524	0.000335128	0.443186	1579292
Mbuti	Altaian4	IK002_Jomon_N	Funadomari_Jomon_N	0.000169528	0.000386607	0.438503	1540304
Mbuti	UstBelaya_MED	IK002_Jomon_N	Funadomari_Jomon_N	0.000227092	0.000596547	0.380677	150912
Mbuti	Buryat	IK002_Jomon_N	Funadomari_Jomon_N	0.000124659	0.000338466	0.368306	1565105
Mbuti	Malta_UP	IK002_Jomon_N	Funadomari_Jomon_N	0.000151084	0.000421738	0.358241	1120241
Mbuti	Chukchi	IK002_Jomon_N	Funadomari_Jomon_N	0.000132578	0.000375506	0.353064	1517192
Mbuti	Nivkh	IK002_Jomon_N	Funadomari_Jomon_N	0.00012749	0.000364445	0.34982	1570055
Mbuti	CaucasusHG_LP	IK002_Jomon_N	Funadomari_Jomon_N	0.00013909	0.00040115	0.346728	1132659
Mbuti	Makrani	IK002_Jomon_N	Funadomari_Jomon_N	0.00010948	0.000318244	0.344014	1582666
Mbuti	Kurma_EBA	IK002_Jomon_N	Funadomari_Jomon_N	0.000114462	0.0003598	0.318126	1276990
Mbuti	Finland_IA	IK002_Jomon_N	Funadomari_Jomon_N	0.000111276	0.000373664	0.297796	1471008
Mbuti	Karitiana	IK002_Jomon_N	Funadomari_Jomon_N	0.000107616	0.000372109	0.289206	1589560
Mbuti	Karitiana2	IK002_Jomon_N	Funadomari_Jomon_N	9.7393e-05	0.00036763	0.264922	1589993
Mbuti	Ekven_IA	IK002_Jomon_N	Funadomari_Jomon_N	6.96041e-05	0.000310533	0.224144	1586298
Mbuti	Bougainville	IK002_Jomon_N	Funadomari_Jomon_N	4.16595e-05	0.000374645	0.111197	1577772
Mbuti	Yana_UP	IK002_Jomon_N	Funadomari_Jomon_N	3.43226e-05	0.000378699	0.090633	1581804
Mbuti	Muierii_UP	IK002_Jomon_N	Funadomari_Jomon_N	4.26547e-05	0.000758929	0.0562038	74728
Mbuti	Mixe	IK002_Jomon_N	Funadomari_Jomon_N	1.21481e-05	0.000353559	0.0343595	1591470
Mbuti	CaucasusHG_M	IK002_Jomon_N	Funadomari_Jomon_N	-4.07646e-06	0.000374209	-0.0108935	1257219
Mbuti	Buryat3	IK002_Jomon_N	Funadomari_Jomon_N	-8.43942e-06	0.000392563	-0.0214983	1508298
Mbuti	Xibo	IK002_Jomon_N	Funadomari_Jomon_N	-8.49392e-06	0.000319696	-0.0265687	1577109
Mbuti	Surui2	IK002_Jomon_N	Funadomari_Jomon_N	-1.6745e-05	0.000384789	-0.0435174	1590024
Mbuti	Papuan	IK002_Jomon_N	Funadomari_Jomon_N	-1.41457e-05	0.000318775	-0.0443753	1591222
Mbuti	Surui	IK002_Jomon_N	Funadomari_Jomon_N	-2.75566e-05	0.000383374	-0.0718791	1580837
Mbuti	Mixe2	IK002_Jomon_N	Funadomari_Jomon_N	-2.7292e-05	0.000355262	-0.0768222	1590820
Mbuti	Even	IK002_Jomon_N	Funadomari_Jomon_N	-3.27223e-05	0.000321057	-0.10192	1587858
Mbuti	Kusunda	IK002_Jomon_N	Funadomari_Jomon_N	-3.64255e-05	0.000342967	-0.106207	1581426
Mbuti	Uelen_IA	IK002_Jomon_N	Funadomari_Jomon_N	-0.000114046	0.00087605	-0.130182	67955
Mbuti	AfontovaGora_LP	IK002_Jomon_N	Funadomari_Jomon_N	-8.71033e-05	0.000441621	-0.197236	298257
Mbuti	Khanty	IK002_Jomon_N	Funadomari_Jomon_N	-6.85165e-05	0.000316677	-0.216361	1589641
Mbuti	Nenet	IK002_Jomon_N	Funadomari_Jomon_N	-8.87736e-05	0.000386791	-0.229513	1527293
Mbuti	KomiObyachevo	IK002_Jomon_N	Funadomari_Jomon_N	-7.92166e-05	0.000343261	-0.230776	1580846
Mbuti	Continenza_M	IK002_Jomon_N	Funadomari_Jomon_N	-0.000487131	0.00206969	-0.235365	9195
Mbuti	Uygur	IK002_Jomon_N	Funadomari_Jomon_N	-8.41579e-05	0.00032899	-0.255807	1577888
Mbuti	Yakut	IK002_Jomon_N	Funadomari_Jomon_N	-9.4497e-05	0.000337803	-0.27974	1576328
Mbuti	Brahmin	IK002_Jomon_N	Funadomari_Jomon_N	-9.06674e-05	0.000309946	-0.292527	1577652
Mbuti	Pavlov_UP	IK002_Jomon_N	Funadomari_Jomon_N	-0.000310297	0.00101212	-0.306581	44581
Mbuti	Ket	IK002_Jomon_N	Funadomari_Jomon_N	-0.000114581	0.000361503	-0.316956	1523490
Mbuti	Kalmyk2	IK002_Jomon_N	Funadomari_Jomon_N	-0.000144469	0.000395923	-0.364891	1520368
Mbuti	Papuan2	IK002_Jomon_N	Funadomari_Jomon_N	-0.000149272	0.000365586	-0.408308	1588965
Mbuti	Madiga	IK002_Jomon_N	Funadomari_Jomon_N	-0.000137904	0.000324415	-0.425085	1576885
Mbuti	Villabruna_LP	IK002_Jomon_N	Funadomari_Jomon_N	-0.000184102	0.000426535	-0.431623	940601
Mbuti	Kashmiri_Pandit	IK002_Jomon_N	Funadomari_Jomon_N	-0.000174624	0.000395335	-0.441711	1500127
Mbuti	Igorot	IK002_Jomon_N	Funadomari_Jomon_N	-0.000157195	0.000354593	-0.443312	1580175
Mbuti	Cambodian	IK002_Jomon_N	Funadomari_Jomon_N	-0.000156533	0.000348862	-0.448695	1582472
Mbuti	HoabMal_N	IK002_Jomon_N	Funadomari_Jomon_N	-0.000264124	0.000572185	-0.461606	207368
Mbuti	She	IK002_Jomon_N	Funadomari_Jomon_N	-0.000166802	0.000352279	-0.473495	1574718
Mbuti	Afanasievo_EBA	IK002_Jomon_N	Funadomari_Jomon_N	-0.000154329	0.000312151	-0.494403	1587252
Mbuti	Tibetan	IK002_Jomon_N	Funadomari_Jomon_N	-0.000174129	0.00033454	-0.520503	1580125
Mbuti	LBK_EN	IK002_Jomon_N	Funadomari_Jomon_N	-0.000204214	0.000372726	-0.547891	1506287
Mbuti	Onge	IK002_Jomon_N	Funadomari_Jomon_N	-0.000198116	0.00034847	-0.568532	1576201
Mbuti	Sherpa	IK002_Jomon_N	Funadomari_Jomon_N	-0.000201246	0.000344481	-0.5842	1581401
Mbuti	Jarawa	IK002_Jomon_N	Funadomari_Jomon_N	-0.000192309	0.000326084	-0.589753	1583066
Mbuti	Kostenki_UP	IK002_Jomon_N	Funadomari_Jomon_N	-0.000245603	0.000414581	-0.592412	1398345
Mbuti	Saami_IA	IK002_Jomon_N	Funadomari_Jomon_N	-0.000198618	0.000327766	-0.605976	1250094
Mbuti	Mansi	IK002_Jomon_N	Funadomari_Jomon_N	-0.000204578	0.000334039	-0.612437	1589145
Mbuti	Yakut2	IK002_Jomon_N	Funadomari_Jomon_N	-0.000216894	0.000353818	-0.613012	1544722
Mbuti	Tepecic_EN	IK002_Jomon_N	Funadomari_Jomon_N	-0.00020717	0.000317726	-0.65204	1175362
Mbuti	Yi	IK002_Jomon_N	Funadomari_Jomon_N	-0.00023254	0.000344627	-0.674758	1569177
Mbuti	Oase_UP	IK002_Jomon_N	Funadomari_Jomon_N	-0.000330798	0.000484194	-0.683194	206193
Mbuti	Even2	IK002_Jomon_N	Funadomari_Jomon_N	-0.000299859	0.000417186	-0.718765	1527385
Mbuti	Brahui	IK002_Jomon_N	Funadomari_Jomon_N	-0.000229542	0.000313089	-0.733152	1581050
Mbuti	Bengali	IK002_Jomon_N	Funadomari_Jomon_N	-0.000239138	0.000319348	-0.748832	1581723
Mbuti	ElMiron_LP	IK002_Jomon_N	Funadomari_Jomon_N	-0.000327471	0.000434861	-0.753048	616085
Mbuti	Altai_IA	IK002_Jomon_N	Funadomari_Jomon_N	-0.000241901	0.000311825	-0.775757	1448854
Mbuti	Hazara	IK002_Jomon_N	Funadomari_Jomon_N	-0.000250425	0.000318203	-0.786997	1581062
Mbuti	Hezhen	IK002_Jomon_N	Funadomari_Jomon_N	-0.000275858	0.000349971	-0.788231	1582862
Mbuti	Boncuklu_EN	IK002_Jomon_N	Funadomari_Jomon_N	-0.000293876	0.000361036	-0.81398	1505948
Mbuti	Naxi	IK002_Jomon_N	Funadomari_Jomon_N	-0.00027026	0.000328089	-0.823741	1588207
Mbuti	Yana_MED	IK002_Jomon_N	Funadomari_Jomon_N	-0.000332212	0.000396381	-0.838111	1404978
Mbuti	Itelman	IK002_Jomon_N	Funadomari_Jomon_N	-0.000352304	0.000410749	-0.857712	1497582
Mbuti	Balochi	IK002_Jomon_N	Funadomari_Jomon_N	-0.000277942	0.000318056	-0.873878	1580140
Mbuti	Koryak	IK002_Jomon_N	Funadomari_Jomon_N	-0.000329139	0.000375808	-0.875819	1564307
Mbuti	Hungary_EN	IK002_Jomon_N	Funadomari_Jomon_N	-0.000348407	0.000372156	-0.936187	1541778
Mbuti	Latvia_MN	IK002_Jomon_N	Funadomari_Jomon_N	-0.000349417	0.000371911	-0.939517	1174636
Mbuti	Punjabi	IK002_Jomon_N	Funadomari_Jomon_N	-0.000273882	0.000289194	-0.947051	1590178
Mbuti	Burmese	IK002_Jomon_N	Funadomari_Jomon_N	-0.000315873	0.000333114	-0.948244	1577770
Mbuti	Kurumba	IK002_Jomon_N	Funadomari_Jomon_N	-0.000358094	0.000376393	-0.951383	1500421
Mbuti	AfontovaGora_LBA	IK002_Jomon_N	Funadomari_Jomon_N	-0.00041706	0.000437812	-0.952601	336133
Mbuti	UstIda_LN	IK002_Jomon_N	Funadomari_Jomon_N	-0.000314258	0.000324236	-0.969225	1550745
Mbuti	Ust_UP	IK002_Jomon_N	Funadomari_Jomon_N	-0.000388001	0.00038902	-0.997382	1573985
Mbuti	Yakut3	IK002_Jomon_N	Funadomari_Jomon_N	-0.000399981	0.000389894	-1.02587	1478820
Mbuti	Relli	IK002_Jomon_N	Funadomari_Jomon_N	-0.000318854	0.000310716	-1.02619	1577589
Mbuti	Oroqen	IK002_Jomon_N	Funadomari_Jomon_N	-0.000376354	0.000363404	-1.03563	1581790
Mbuti	Chokhopani_IA	IK002_Jomon_N	Funadomari_Jomon_N	-0.000444365	0.00042179	-1.05352	1581096
Mbuti	Sunghir_UP	IK002_Jomon_N	Funadomari_Jomon_N	-0.000355723	0.000324134	-1.09745	1591444
Mbuti	Bichon_LP	IK002_Jomon_N	Funadomari_Jomon_N	-0.000445066	0.000396976	-1.12114	1019371
Mbuti	Shamanka_EN	IK002_Jomon_N	Funadomari_Jomon_N	-0.000334495	0.000296266	-1.12904	1591507
Mbuti	Tubalar	IK002_Jomon_N	Funadomari_Jomon_N	-0.000360672	0.000319013	-1.13059	1582059
Mbuti	UstBelaya_N	IK002_Jomon_N	Funadomari_Jomon_N	-0.00053397	0.000464274	-1.15012	775949
Mbuti	Kalash	IK002_Jomon_N	Funadomari_Jomon_N	-0.000392475	0.000331559	-1.18373	1583276
Mbuti	Pathan	IK002_Jomon_N	Funadomari_Jomon_N	-0.000375353	0.000313587	-1.19697	1580513
Mbuti	Latvia_M	IK002_Jomon_N	Funadomari_Jomon_N	-0.000395534	0.000330082	-1.19829	1581774
Mbuti	Japanese	IK002_Jomon_N	Funadomari_Jomon_N	-0.000403169	0.000329329	-1.22421	1588456
Mbuti	Mala	IK002_Jomon_N	Funadomari_Jomon_N	-0.000377314	0.000304911	-1.23746	1588146
Mbuti	Tu	IK002_Jomon_N	Funadomari_Jomon_N	-0.000413294	0.000329388	-1.25473	1580142
Mbuti	Dai	IK002_Jomon_N	Funadomari_Jomon_N	-0.000397014	0.000315751	-1.25737	1588628
Mbuti	Sindhi	IK002_Jomon_N	Funadomari_Jomon_N	-0.000410101	0.000322894	-1.27008	1581520
Mbuti	UstBelaya_EBA	IK002_Jomon_N	Funadomari_Jomon_N	-0.000426158	0.000332008	-1.28358	1569106
Mbuti	Onge2	IK002_Jomon_N	Funadomari_Jomon_N	-0.000420314	0.000324079	-1.29695	1584063
Mbuti	Magadan_BA	IK002_Jomon_N	Funadomari_Jomon_N	-0.000526728	0.000406106	-1.29702	1258911
Mbuti	Khonda_Dora	IK002_Jomon_N	Funadomari_Jomon_N	-0.000506948	0.000381631	-1.32837	1509482
Mbuti	Atayal	IK002_Jomon_N	Funadomari_Jomon_N	-0.000562927	0.000423008	-1.33077	1500343
Mbuti	Altaian2	IK002_Jomon_N	Funadomari_Jomon_N	-0.000457682	0.000342665	-1.33565	1572916
Mbuti	Han	IK002_Jomon_N	Funadomari_Jomon_N	-0.000472707	0.000347305	-1.36107	1582288
Mbuti	Altaian	IK002_Jomon_N	Funadomari_Jomon_N	-0.000541997	0.00039475	-1.37301	1509041
Mbuti	DevilsCave_N	IK002_Jomon_N	Funadomari_Jomon_N	-0.000528638	0.000380295	-1.39007	1569362
Mbuti	Korean	IK002_Jomon_N	Funadomari_Jomon_N	-0.000474507	0.000338191	-1.40307	1578743
Mbuti	Alaska_LP	IK002_Jomon_N	Funadomari_Jomon_N	-0.000586583	0.000417033	-1.40656	1543935
Mbuti	Greece_LN	IK002_Jomon_N	Funadomari_Jomon_N	-0.000495603	0.000347704	-1.42536	1542565
Mbuti	Ami	IK002_Jomon_N	Funadomari_Jomon_N	-0.000515597	0.000351463	-1.467	1579479
Mbuti	Ucraine_EN	IK002_Jomon_N	Funadomari_Jomon_N	-0.000799231	0.000534305	-1.49583	266819
Mbuti	Ucraine_M	IK002_Jomon_N	Funadomari_Jomon_N	-0.000795722	0.000530673	-1.49946	269619
Mbuti	Lokomotiv_EN	IK002_Jomon_N	Funadomari_Jomon_N	-0.000510323	0.000333534	-1.53005	1525259
Mbuti	Loschbour_M	IK002_Jomon_N	Funadomari_Jomon_N	-0.000595753	0.000380968	-1.56379	1530905
Mbuti	EasternHG_M	IK002_Jomon_N	Funadomari_Jomon_N	-0.000647022	0.000409529	-1.57992	1366808
Mbuti	Okunevo_EBA	IK002_Jomon_N	Funadomari_Jomon_N	-0.000612048	0.000381981	-1.6023	707393
Mbuti	Kapu	IK002_Jomon_N	Funadomari_Jomon_N	-0.000519873	0.000314315	-1.65399	1579914
Mbuti	Shamanka_EBA	IK002_Jomon_N	Funadomari_Jomon_N	-0.000545951	0.000326577	-1.67173	1560726
Mbuti	Kennewick_LP	IK002_Jomon_N	Funadomari_Jomon_N	-0.000724032	0.000425589	-1.70125	939760
Mbuti	Saqqaq_PE	IK002_Jomon_N	Funadomari_Jomon_N	-0.000772257	0.000445282	-1.73431	555218
Mbuti	KomiIzhma	IK002_Jomon_N	Funadomari_Jomon_N	-0.000593118	0.00033779	-1.75588	1586039
Mbuti	Yadava	IK002_Jomon_N	Funadomari_Jomon_N	-0.000569093	0.000309003	-1.84171	1574692
Mbuti	HungaryHG_M	IK002_Jomon_N	Funadomari_Jomon_N	-0.000746553	0.000401528	-1.85928	1089508
Mbuti	UstIda_EBA	IK002_Jomon_N	Funadomari_Jomon_N	-0.00062259	0.000331011	-1.88088	1386345
Mbuti	Irula	IK002_Jomon_N	Funadomari_Jomon_N	-0.000629769	0.000331236	-1.90127	1577132
Mbuti	Zagros_EN	IK002_Jomon_N	Funadomari_Jomon_N	-0.000621895	0.000315415	-1.97167	1563594
Mbuti	Kolyma_M	IK002_Jomon_N	Funadomari_Jomon_N	-0.000817497	0.000412552	-1.98156	1517845
Mbuti	Karasuk_LBA	IK002_Jomon_N	Funadomari_Jomon_N	-0.000546726	0.000272943	-2.00308	1589162
Mbuti	Karasuk_IA	IK002_Jomon_N	Funadomari_Jomon_N	-0.00109344	0.000527134	-2.07432	221681
Mbuti	Brana_M	IK002_Jomon_N	Funadomari_Jomon_N	-0.000806734	0.000375668	-2.14746	1454476
Mbuti	Daur	IK002_Jomon_N	Funadomari_Jomon_N	-0.00104785	0.000388002	-2.70064	1505757
Mbuti	Greece_EN	IK002_Jomon_N	Funadomari_Jomon_N	-0.0011753	0.000390116	-3.01269	1071854
Mbuti	Barcin_EN	IK002_Jomon_N	Funadomari_Jomon_N	-0.0010239	0.000326172	-3.13914	1528693
