# Supplementary material for: Ancient Jomon genome sequence analysis sheds light on migration patterns of early East Asian populations
Source: Commun Biol. 2020 Aug 25;3:437. doi: 10.1038/s42003-020-01162-2 (PMC7447786; doi:10.1038/s42003-020-01162-2)
Supplement: Supplementary file 6 — Supplementary Data 4 [file 42003_2020_1162_MOESM6_ESM.xlsx]

## Sheet: Supplementary Data 4
Supplementary Data 4: Outfroup f3 statistics among X, IK002 with Mbuti as the outgroup.
p1	p2	p3	f3	SE	Z	N SNPs
Mbuti	Funadomari_23	IK002	0.431453	0.00739957	58.3078	27755
Mbuti	Funadomari_5	IK002	0.426515	0.00774834	55.046	19180
Mbuti	Ainu	IK002	0.359381	0.00535805	67.0731	28537
Mbuti	Japanese	IK002	0.312549	0.0049948	62.5749	28547
Mbuti	Ami	IK002	0.298786	0.00502018	59.517	28433
Mbuti	Ulchi	IK002	0.298502	0.00499523	59.7573	28529
Mbuti	Korean	IK002	0.297963	0.0050205	59.3493	28430
Mbuti	Atayal	IK002	0.296457	0.00512764	57.8155	28392
Mbuti	DA246	IK002	0.296106	0.0066091	44.8028	26532
Mbuti	Han	IK002	0.29522	0.00490436	60.1955	28541
Mbuti	DA362	IK002	0.29515	0.007442	39.6601	19630
Mbuti	NEO236	IK002	0.294315	0.00679924	43.2865	25863
Mbuti	She	IK002	0.294274	0.00504141	58.3713	28477
Mbuti	Dai	IK002	0.294253	0.00503318	58.4627	28463
Mbuti	NEO235	IK002	0.294191	0.00760276	38.6953	21424
Mbuti	Tujia	IK002	0.294106	0.00498362	59.0144	28487
Mbuti	DA250	IK002	0.293968	0.00735151	39.9875	18758
Mbuti	Miao	IK002	0.293763	0.00499844	58.7709	28483
Mbuti	Yi	IK002	0.293376	0.00504884	58.1077	28476
Mbuti	Xibo	IK002	0.292841	0.00504011	58.102	28458
Mbuti	Hezhen	IK002	0.29282	0.00505154	57.9664	28457
Mbuti	Oroqen	IK002	0.292729	0.00503649	58.1215	28485
Mbuti	Han_NChina	IK002	0.292375	0.00499623	58.5191	28500
Mbuti	DA252	IK002	0.291435	0.00654652	44.5175	25679
Mbuti	Chokhopani1	IK002	0.291359	0.00636295	45.7899	27553
Mbuti	Kinh	IK002	0.290856	0.00489117	59.4656	28471
Mbuti	DA359	IK002	0.290791	0.00802996	36.2132	15619
Mbuti	DA249	IK002	0.290772	0.00673967	43.1434	27392
Mbuti	Lahu	IK002	0.290647	0.00498639	58.288	28422
Mbuti	Naxi	IK002	0.290469	0.00510754	56.8706	28464
Mbuti	Mongola	IK002	0.290342	0.00504021	57.6052	28434
Mbuti	Daur	IK002	0.289821	0.004961	58.4198	28485
Mbuti	NEO240	IK002	0.289696	0.00656205	44.1471	27544
Mbuti	Yukagir_Tundra	IK002	0.28936	0.00503546	57.4645	28493
Mbuti	DA248	IK002	0.288976	0.00686974	42.0651	25530
Mbuti	Eskimo_Sireniki	IK002	0.288926	0.00513722	56.2417	28335
Mbuti	NEO251	IK002	0.288836	0.00736909	39.1956	19129
Mbuti	Tu	IK002	0.288481	0.0048304	59.7219	28497
Mbuti	DA247	IK002	0.287685	0.00682445	42.155	25944
Mbuti	Eskimo_Chaplin	IK002	0.2875	0.00510297	56.3398	28246
Mbuti	DA341	IK002	0.287465	0.00734924	39.1149	20404
Mbuti	DA245	IK002	0.287191	0.0068264	42.0705	25428
Mbuti	Itelmen	IK002	0.286745	0.00508375	56.4043	28324
Mbuti	Koryak	IK002	0.28657	0.00512979	55.8638	28397
Mbuti	DA336	IK002	0.286075	0.00825556	34.6524	15225
Mbuti	Yakut	IK002	0.286025	0.00487416	58.6821	28525
Mbuti	Thai	IK002	0.28588	0.00478199	59.7827	28485
Mbuti	Nganasan	IK002	0.285796	0.00503023	56.8156	28419
Mbuti	Cambodian	IK002	0.285752	0.00478909	59.6673	28474
Mbuti	Chukchi	IK002	0.285438	0.00494181	57.7599	28471
Mbuti	Eskimo_Naukan	IK002	0.285089	0.00507218	56.2064	28396
Mbuti	DA253	IK002	0.283917	0.00691899	41.0345	26200
Mbuti	Yana_young	IK002	0.283491	0.00705782	40.167	24671
Mbuti	M9984	IK002	0.283483	0.00706777	40.1092	22282
Mbuti	RISE497	IK002	0.283003	0.0068159	41.521	27513
Mbuti	Kolyma_River	IK002	0.282966	0.00669833	42.2443	27558
Mbuti	NEO232	IK002	0.282658	0.0073277	38.5739	19671
Mbuti	NEO298	IK002	0.282244	0.00700989	40.2636	24062
Mbuti	Kennewick	IK002	0.281979	0.00816527	34.5339	15858
Mbuti	Tuvinian	IK002	0.281948	0.00483266	58.3421	28492
Mbuti	NEO247	IK002	0.281871	0.0074485	37.8426	18402
Mbuti	Karitiana	IK002	0.281839	0.00534126	52.7664	28227
Mbuti	Kalmyk	IK002	0.281565	0.00472555	59.5836	28501
Mbuti	Dolgan	IK002	0.281524	0.00509094	55.299	28266
Mbuti	Pima	IK002	0.28078	0.00509902	55.0655	28322
Mbuti	Surui	IK002	0.280567	0.00561501	49.9673	28125
Mbuti	DA342	IK002	0.280381	0.00665939	42.1031	23703
Mbuti	Mixe	IK002	0.280205	0.00527307	53.1388	28311
Mbuti	DA337	IK002	0.278548	0.00711654	39.141	20421
Mbuti	NEO249	IK002	0.278413	0.00693512	40.1454	23858
Mbuti	Piapoco	IK002	0.278064	0.00539005	51.5884	28152
Mbuti	DA358	IK002	0.278024	0.00785536	35.3929	17771
Mbuti	Zapotec	IK002	0.277491	0.00505933	54.8473	28366
Mbuti	Kusunda	IK002	0.276944	0.00483131	57.3229	28465
Mbuti	Bolivian	IK002	0.276921	0.0051023	54.2738	28332
Mbuti	DA345	IK002	0.276338	0.00722963	38.223	19054
Mbuti	Altaian	IK002	0.275998	0.00490169	56.3067	28484
Mbuti	Mixtec	IK002	0.275891	0.00512572	53.8249	28365
Mbuti	Even	IK002	0.27467	0.00471627	58.2389	28506
Mbuti	Quechua	IK002	0.274408	0.00513738	53.4139	28289
Mbuti	Mayan	IK002	0.273969	0.0050542	54.2062	28445
Mbuti	Kyrgyz	IK002	0.273449	0.00473919	57.6995	28506
Mbuti	Selkup	IK002	0.272856	0.00467492	58.3659	28473
Mbuti	NEO248	IK002	0.270081	0.00784652	34.4205	18568
Mbuti	Tianyuan	IK002	0.268015	0.00683458	39.2145	25738
Mbuti	Tubalar	IK002	0.267786	0.00463081	57.8271	28537
Mbuti	Uygur	IK002	0.265808	0.00457716	58.0726	28522
Mbuti	Hazara	IK002	0.263318	0.00456813	57.6425	28537
Mbuti	Mansi	IK002	0.262569	0.0047041	55.817	28468
Mbuti	Bougainville	IK002	0.262508	0.00511349	51.3363	28338
Mbuti	RISE601	IK002	0.261787	0.00809802	32.3273	16536
Mbuti	Yukagir_Forest	IK002	0.261418	0.00467875	55.8734	28417
Mbuti	RISE495	IK002	0.260466	0.00647815	40.2069	27029
Mbuti	Tlingit	IK002	0.259888	0.0048576	53.5013	28314
Mbuti	Australian	IK002	0.25915	0.00544885	47.5605	28044
Mbuti	RISE602	IK002	0.258482	0.00777516	33.2446	17279
Mbuti	Bengali	IK002	0.256347	0.00439352	58.3467	28464
Mbuti	Aleut	IK002	0.255901	0.00466892	54.8095	28441
Mbuti	RISE502	IK002	0.255274	0.00691292	36.927	21383
Mbuti	Saami	IK002	0.254651	0.00571062	44.5925	27535
Mbuti	Papuan	IK002	0.25448	0.00515036	49.4102	28273
Mbuti	Uzbek	IK002	0.254186	0.00446275	56.9572	28533
Mbuti	RISE493	IK002	0.253428	0.00640093	39.5924	27331
Mbuti	Karelia	IK002	0.25125	0.00644157	39.0044	24771
Mbuti	Punjabi	IK002	0.250837	0.004415	56.8148	28459
Mbuti	Gujarati3	IK002	0.250062	0.00443138	56.43	28395
Mbuti	RISE496	IK002	0.249561	0.00671211	37.1806	25561
Mbuti	Yana2	IK002	0.248481	0.00681624	36.4543	27487
Mbuti	Turkmen	IK002	0.248101	0.00438206	56.6174	28465
Mbuti	Gujarati4	IK002	0.24778	0.00451214	54.9142	28365
Mbuti	Chuvash	IK002	0.247335	0.00453154	54.5807	28492
Mbuti	Yana	IK002	0.246715	0.00674886	36.5565	27492
Mbuti	Burusho	IK002	0.246639	0.00422824	58.3315	28559
Mbuti	Nogai	IK002	0.246195	0.00432899	56.8711	28492
Mbuti	Gujarati2	IK002	0.245045	0.00451752	54.2432	28375
Mbuti	Kuchin_Jew	IK002	0.244623	0.00452392	54.0732	28372
Mbuti	Gujarati1	IK002	0.244101	0.00465095	52.484	28386
Mbuti	Pathan	IK002	0.241793	0.00423632	57.0762	28549
Mbuti	Kalash	IK002	0.241336	0.0044037	54.8029	28479
Mbuti	Loschbour	IK002	0.241092	0.00660364	36.5089	27502
Mbuti	Sindhi	IK002	0.240704	0.00427235	56.34	28551
Mbuti	Russian	IK002	0.240697	0.00442937	54.3412	28553
Mbuti	RISE509	IK002	0.240195	0.0061632	38.9724	27348
Mbuti	DA234	IK002	0.239784	0.0075918	31.5846	16472
Mbuti	KO1	IK002	0.23965	0.00751408	31.8934	19208
Mbuti	Tajik	IK002	0.23942	0.00435581	54.9657	28453
Mbuti	Turkish	IK002	0.239275	0.0045651	52.414	28305
Mbuti	MA1	IK002	0.239029	0.00698224	34.2339	19814
Mbuti	UstIshim	IK002	0.238682	0.00662128	36.0477	27449
Mbuti	Mordovian	IK002	0.238395	0.00445857	53.4689	28474
Mbuti	Finnish	IK002	0.238378	0.00458941	51.9408	28437
Mbuti	Turkish_Aydin	IK002	0.238221	0.004316	55.1949	28444
Mbuti	RISE499	IK002	0.237621	0.00695919	34.1449	22002
Mbuti	Estonian	IK002	0.23744	0.00445141	53.3404	28467
Mbuti	North_Ossetian	IK002	0.237077	0.00440978	53.7617	28489
Mbuti	Latvia_MN2	IK002	0.237023	0.00744306	31.8449	19346
Mbuti	Bichon	IK002	0.23696	0.00651201	36.3882	27414
Mbuti	Brana	IK002	0.23669	0.00635078	37.2695	26104
Mbuti	SI	IK002	0.236424	0.00703509	33.6064	20432
Mbuti	Ukrainian	IK002	0.236352	0.00448529	52.695	28460
Mbuti	Motala12	IK002	0.236348	0.0066845	35.3576	25097
Mbuti	Latvia_HG3	IK002	0.236268	0.00808104	29.2373	15965
Mbuti	Latvia_HG2	IK002	0.236187	0.00634158	37.2443	26780
Mbuti	Turkish_Istanbul	IK002	0.236179	0.00434655	54.3372	28490
Mbuti	Balkar	IK002	0.236127	0.00434771	54.3106	28488
Mbuti	Turkish_Balikesir	IK002	0.236	0.00441198	53.4907	28381
Mbuti	Belorussian	IK002	0.235923	0.00444645	53.0587	28466
Mbuti	Scottish_Argyll	IK002	0.235617	0.00451063	52.2358	28268
Mbuti	Bon002	IK002	0.235612	0.00641367	36.736	26127
Mbuti	Rev5	IK002	0.235458	0.00709002	33.2098	18909
Mbuti	Orcadian	IK002	0.235385	0.00448416	52.4926	28495
Mbuti	Lithuanian	IK002	0.235233	0.00453667	51.8515	28458
Mbuti	English_Cornwall	IK002	0.235197	0.00452826	51.9398	28340
Mbuti	Kumyk	IK002	0.234911	0.00436431	53.8256	28455
Mbuti	Balochi	IK002	0.234872	0.00426661	55.0489	28536
Mbuti	Norwegian	IK002	0.234803	0.00443804	52.9069	28473
Mbuti	Czech	IK002	0.234603	0.00447548	52.4196	28476
Mbuti	Adygei	IK002	0.234411	0.00425272	55.1202	28534
Mbuti	Hungarian	IK002	0.234292	0.00432374	54.1875	28539
Mbuti	French_South	IK002	0.234195	0.00436331	53.6737	28399
Mbuti	DA236	IK002	0.234099	0.00644087	36.3458	25684
Mbuti	SII	IK002	0.234097	0.00621293	37.6789	27283
Mbuti	SIII	IK002	0.234013	0.00623458	37.5347	27482
Mbuti	Icelandic	IK002	0.233953	0.00454426	51.4833	28484
Mbuti	WC1	IK002	0.233917	0.00624946	37.4299	27495
Mbuti	Turkish_Kayseri	IK002	0.2339	0.00429011	54.5208	28493
Mbuti	Villabruna	IK002	0.233777	0.00664656	35.1727	25115
Mbuti	Brahui	IK002	0.233666	0.00416813	56.0602	28540
Mbuti	Vestonice16	IK002	0.233623	0.00652751	35.7906	22736
Mbuti	Lezgin	IK002	0.233321	0.0044865	52.0051	28466
Mbuti	French	IK002	0.233153	0.00429985	54.2234	28540
Mbuti	Romanian	IK002	0.233083	0.00438233	53.187	28472
Mbuti	ElMiron	IK002	0.232686	0.00724998	32.0947	20342
Mbuti	French_West	IK002	0.232668	0.00436817	53.2645	28476
Mbuti	Bar31	IK002	0.232623	0.00642039	36.2319	26039
Mbuti	French_Northwest	IK002	0.232479	0.00439131	52.9407	28454
Mbuti	Croatian	IK002	0.232461	0.00436701	53.2312	28478
Mbuti	Albanian	IK002	0.232064	0.00454779	51.0278	28395
Mbuti	Basque_French	IK002	0.231927	0.00433392	53.5144	28507
Mbuti	Chechen	IK002	0.231921	0.0044023	52.6819	28459
Mbuti	French_East	IK002	0.231768	0.00444415	52.1513	28472
Mbuti	Pais_Vasco	IK002	0.231664	0.00448707	51.6291	28332
Mbuti	Bulgarian	IK002	0.231624	0.00440882	52.5365	28475
Mbuti	Spanish_Castilla_la_Mancha	IK002	0.231413	0.00450742	51.3404	28336
Mbuti	Spanish_Cantabria	IK002	0.231045	0.00451438	51.1798	28341
Mbuti	Italian	IK002	0.230826	0.00437545	52.7548	28475
Mbuti	Iranian_Persian	IK002	0.230812	0.00428872	53.8184	28466
Mbuti	Greek	IK002	0.230676	0.00426541	54.0805	28532
Mbuti	Tuscan	IK002	0.230487	0.00439866	52.3994	28436
Mbuti	Basque_Spanish	IK002	0.23041	0.00437422	52.6746	28423
Mbuti	Spanish_Aragon	IK002	0.230362	0.00455496	50.5739	28381
Mbuti	Turkish_Adana	IK002	0.230337	0.004229	54.4661	28489
Mbuti	Spanish_Baleares	IK002	0.230238	0.00456081	50.4819	28249
Mbuti	Iranian_Mazandarani	IK002	0.230032	0.00427871	53.7619	28464
Mbuti	Bar8	IK002	0.230024	0.00628581	36.5942	27423
Mbuti	Spanish_Andalucia	IK002	0.229955	0.00450191	51.0794	28284
Mbuti	Armenian	IK002	0.229736	0.00433594	52.9841	28466
Mbuti	Italian_South	IK002	0.229726	0.00443571	51.7902	28309
Mbuti	Turkish_Trabzon	IK002	0.22952	0.00428407	53.5751	28440
Mbuti	AH4	IK002	0.229459	0.00753756	30.4422	18060
Mbuti	Iranian	IK002	0.229362	0.00418797	54.7669	28453
Mbuti	Iranian_Lor	IK002	0.229326	0.00431313	53.1692	28468
Mbuti	Sardinian	IK002	0.229283	0.00425733	53.8561	28520
Mbuti	Abkhasian	IK002	0.229219	0.00443584	51.6745	28434
Mbuti	English_Kent	IK002	0.229099	0.00463278	49.4517	28341
Mbuti	Spanish_Murcia	IK002	0.22887	0.00456553	50.1299	28286
Mbuti	Georgian_Jew	IK002	0.228808	0.00447775	51.099	28397
Mbuti	Spanish_Valencia	IK002	0.228658	0.00439719	52.0009	28360
Mbuti	Spanish_Cataluna	IK002	0.228456	0.00439067	52.032	28318
Mbuti	Georgian	IK002	0.228327	0.00431103	52.9635	28459
Mbuti	Ashkenazi_Jew	IK002	0.228224	0.00445422	51.2377	28401
Mbuti	Sicilian_West	IK002	0.227954	0.00434508	52.4627	28371
Mbuti	Iranian_Jew	IK002	0.22771	0.00443205	51.3779	28437
Mbuti	Kostenki	IK002	0.227468	0.006872	33.1007	24740
Mbuti	Cypriot	IK002	0.22739	0.00440986	51.564	28439
Mbuti	Iraqi_Jew	IK002	0.227342	0.00438064	51.897	28388
Mbuti	Makrani	IK002	0.227226	0.00419306	54.1911	28529
Mbuti	Spanish_Galicia	IK002	0.227062	0.00436754	51.9886	28334
Mbuti	Sicilian_East	IK002	0.226927	0.00443004	51.2245	28314
Mbuti	Spanish_Extremadura	IK002	0.226546	0.00437099	51.8294	28327
Mbuti	Spanish_Castilla_y_Leon	IK002	0.226393	0.00447614	50.5776	28351
Mbuti	KK1	IK002	0.226314	0.00616009	36.7388	27423
Mbuti	Latvia_HG1	IK002	0.226285	0.00714393	31.6752	19112
Mbuti	Assyrian_Turkey	IK002	0.226052	0.00439717	51.4084	28310
Mbuti	Turkish_Jew	IK002	0.225945	0.00434833	51.9612	28436
Mbuti	Assyrian_Iran	IK002	0.225706	0.00458673	49.2086	28199
Mbuti	Spanish_Canarias	IK002	0.225384	0.00489371	46.0558	28054
Mbuti	Klei10	IK002	0.225145	0.00645459	34.8814	25172
Mbuti	Maltese	IK002	0.224779	0.0043439	51.7458	28421
Mbuti	Lebanese_Christian	IK002	0.224716	0.00421373	53.3295	28431
Mbuti	Druze	IK002	0.224326	0.00413758	54.2167	28538
Mbuti	Stuttgart	IK002	0.22424	0.00635312	35.296	27465
Mbuti	Assyrian_Iraq	IK002	0.224036	0.00453529	49.3983	28185
Mbuti	SIV	IK002	0.223126	0.00618107	36.0983	27264
Mbuti	RISE511	IK002	0.222766	0.00637446	34.9467	27319
Mbuti	Iranian_Bandari	IK002	0.222602	0.00419426	53.0729	28449
Mbuti	Tunisian_Jew	IK002	0.222521	0.00429391	51.8226	28370
Mbuti	Lebanese_Muslim	IK002	0.222157	0.00414805	53.557	28473
Mbuti	Libyan_Jew	IK002	0.222079	0.00424444	52.3224	28413
Mbuti	Moroccan_Jew	IK002	0.221878	0.00431747	51.3907	28362
Mbuti	AH1	IK002	0.221863	0.00679905	32.6315	20722
Mbuti	Pal7	IK002	0.221664	0.00659961	33.5875	21347
Mbuti	Lebanese	IK002	0.221313	0.00419732	52.7273	28408
Mbuti	Saudi	IK002	0.218865	0.00422374	51.8179	28393
Mbuti	Jordanian	IK002	0.218839	0.00422055	51.851	28448
Mbuti	Syrian	IK002	0.218223	0.0042261	51.6369	28415
Mbuti	SATP	IK002	0.217306	0.00702786	30.9206	19384
Mbuti	Palestinian	IK002	0.217228	0.00402619	53.9538	28539
Mbuti	Yemenite_Jew	IK002	0.216521	0.00425232	50.9182	28378
Mbuti	Bedouin2	IK002	0.215629	0.00414485	52.0233	28456
Mbuti	AH2	IK002	0.212887	0.00790113	26.9439	15204
Mbuti	Bedouin1	IK002	0.211429	0.00387847	54.5135	28528
Mbuti	Yemen	IK002	0.205532	0.00388393	52.9187	28364
Mbuti	Egyptian	IK002	0.204451	0.00379814	53.8292	28509
Mbuti	Libyan	IK002	0.203611	0.0039878	51.0585	28282
Mbuti	Tunisian	IK002	0.198853	0.00390406	50.9348	28398
Mbuti	Algerian	IK002	0.193623	0.0039814	48.6318	28325
Mbuti	Mozabite	IK002	0.193573	0.00379965	50.945	28482
Mbuti	Saharawi	IK002	0.189261	0.0038264	49.4618	28276
Mbuti	Moroccan	IK002	0.187736	0.00371726	50.5038	28429
Mbuti	Ethiopian_Jew	IK002	0.158795	0.00345889	45.9093	28296
Mbuti	Somali	IK002	0.142925	0.00309756	46.1413	28365
Mbuti	Datog	IK002	0.125424	0.00329026	38.1199	27864
Mbuti	Masai	IK002	0.117123	0.00271607	43.1223	28275
Mbuti	Kikuyu	IK002	0.105835	0.00279343	37.8872	27878
Mbuti	AA	IK002	0.105588	0.00261925	40.3124	28304
Mbuti	Hadza	IK002	0.0946294	0.00303161	31.2143	27700
Mbuti	Mandenka	IK002	0.0865052	0.00246036	35.1596	28129
Mbuti	Gambian	IK002	0.0862754	0.00268632	32.1166	27846
Mbuti	Luhya	IK002	0.0841756	0.00236619	35.5744	27949
Mbuti	BantuKenya	IK002	0.0829236	0.0025633	32.3504	27827
Mbuti	Yoruba	IK002	0.0820106	0.00231907	35.3636	28299
Mbuti	Luo	IK002	0.0814977	0.00246385	33.0774	27953
Mbuti	Esan	IK002	0.0814509	0.00265951	30.6263	27923
Mbuti	Mende	IK002	0.0799864	0.00243816	32.806	27924
Mbuti	BantuSA	IK002	0.0746855	0.00241854	30.8804	27901
Mbuti	Khomani	IK002	0.064343	0.00233094	27.6038	28108
Mbuti	Biaka	IK002	0.0481934	0.00192193	25.0755	28009
Mbuti	Ju_hoan_North	IK002	0.0416765	0.00254443	16.3795	27565
Mbuti	Mbuti	IK002	-0.0251564	4.86214e-06	-5173.95	27011
