# Supplementary material for: Ancient Jomon genome sequence analysis sheds light on migration patterns of early East Asian populations
Source: Commun Biol. 2020 Aug 25;3:437. doi: 10.1038/s42003-020-01162-2 (PMC7447786; doi:10.1038/s42003-020-01162-2)
Supplement: Supplementary file 7 — Supplementary Data 5 [file 42003_2020_1162_MOESM7_ESM.xlsx]

## Sheet: Supplementary Data 5
	Supplementary Data 5: Estimation of generation time after admixture of Japanese, Ulchi and Ainu using ALDER with two source of ancestry populations (mainland East Asians (Han, Ami, Korean, Devils cave) and Jomon).
	Target	Ref 1	Ref 2	Amplitude		Decay
				Estimate	SE	Estimate	SE	Z
	Japanese	Han	Jomon	0.00044409	5.482e-05	68.3	8.75	7.81
		Ami		0.0003929	4.761e-05	67.74	8.92	7.59
		Korean		0.00042804	6.685e-05	64.98	9.85	6.4
		DevilsCave_N		0.00048651	8.376e-05	68.42	11.45	5.81
	Ulchi	Han	Jomon	0.00022198	3.59e-05	38.89	8.22	4.73
		Ami		0.00020534	3.74e-05	32.46	10.12	3.21
		Korean		0.00024966	4.044e-05	44.28	8.94	4.96
		DevilsCave_N		0.00015471	3.647e-05	24.57	8.99	2.73
	Ainu	Han	Jomon	0.00068933	8.886e-05	20.86	3.91	5.33
		Ami		0.00065014	7.196e-05	21.4	3.59	5.96
		Korean		0.00074276	0.0001117	22.7	4.54	5
		DevilsCave_N		0.00074876	0.00012486	25.87	4.88	5.3
