# Supplementary material for: Ancient Jomon genome sequence analysis sheds light on migration patterns of early East Asian populations
Source: Commun Biol. 2020 Aug 25;3:437. doi: 10.1038/s42003-020-01162-2 (PMC7447786; doi:10.1038/s42003-020-01162-2)
Supplement: Supplementary file 8 — Supplementary Data 6 [file 42003_2020_1162_MOESM8_ESM.xlsx]

## Sheet: Supplementary Data 6
Supplementary Data 6: D statistics among MA-1, X(the eastern Eurasians) and Ami with Mbuti as the outgroup.
W	X	Y	Z	D_score	D_sd	D_2sd	Z_score	N SNPs
Mbuti	MA1	Atayal	Ami	0.0033	0.005022	0.010044	0.662	1285783
Mbuti	MA1	Burmese	Ami	-0.0012	0.004036	0.008072	-0.287	1352503
Mbuti	MA1	Cambodian	Ami	0.0021	0.004037	0.008074	0.528	1355903
Mbuti	MA1	Dai	Ami	-0.0008	0.003724	0.007448	-0.209	1360951
Mbuti	MA1	Daur	Ami	-0.007	0.004761	0.009522	-1.467	1290590
Mbuti	MA1	Dusun	Ami	0.0081	0.004138	0.008276	1.962	1354965
Mbuti	MA1	Han	Ami	-0.001	0.003895	0.00779	-0.252	1355943
Mbuti	MA1	Hezhen	Ami	-0.0009	0.004126	0.008252	-0.21	1356366
Mbuti	MA1	Igorot	Ami	0.0033	0.003839	0.007678	0.862	1354278
Mbuti	MA1	Japanese	Ami	0.0008	0.00365	0.0073	0.225	1360859
Mbuti	MA1	Kinh	Ami	-0.0001	0.003982	0.007964	-0.013	1355428
Mbuti	MA1	Korean	Ami	-0.0009	0.004099	0.008198	-0.211	1353161
Mbuti	MA1	Lahu	Ami	-0.0007	0.004114	0.008228	-0.174	1356419
Mbuti	MA1	Miao	Ami	0.0024	0.004007	0.008014	0.59	1352492
Mbuti	MA1	Mongola	Ami	-0.0042	0.003963	0.007926	-1.059	1353167
Mbuti	MA1	Naxi	Ami	-0.0013	0.003758	0.007516	-0.346	1360569
Mbuti	MA1	Oroqen	Ami	-0.0136	0.004122	0.008244	-3.311	1355451
Mbuti	MA1	She	Ami	-0.0009	0.004146	0.008292	-0.211	1349530
Mbuti	MA1	Thai	Ami	0.0017	0.003898	0.007796	0.439	1353479
Mbuti	MA1	Tu	Ami	-0.0039	0.004139	0.008278	-0.952	1354164
Mbuti	MA1	Tujia	Ami	0.0001	0.004013	0.008026	0.034	1350557
Mbuti	MA1	Xibo	Ami	-0.0003	0.003947	0.007894	-0.065	1351587
Mbuti	MA1	Yi	Ami	0.0001	0.003936	0.007872	0.029	1344798
Mbuti	MA1	Buryat	Ami	-0.0197	0.004314	0.008628	-4.564	1339868
Mbuti	MA1	Chaplin	Ami	-0.0466	0.005222	0.010444	-8.922	1302308
Mbuti	MA1	Naukan	Ami	-0.05	0.004413	0.008826	-11.332	1351888
Mbuti	MA1	Sireniki	Ami	-0.0484	0.004419	0.008838	-10.961	1362400
Mbuti	MA1	Yupik	Ami	-0.0552	0.004841	0.009682	-11.404	1020542
Mbuti	MA1	Even	Ami	-0.0194	0.003649	0.007298	-5.323	1360314
Mbuti	MA1	Evenk	Ami	-0.026	0.00479	0.00958	-5.428	1305016
Mbuti	MA1	Itelman	Ami	-0.0498	0.004956	0.009912	-10.047	1283108
Mbuti	MA1	Ket	Ami	-0.055	0.00454	0.00908	-12.116	1304859
Mbuti	MA1	Khanty	Ami	-0.0545	0.00399	0.00798	-13.656	1361167
Mbuti	MA1	KomiIzhma	Ami	-0.0474	0.004628	0.009256	-10.241	1358004
Mbuti	MA1	KomiObyachevo	Ami	-0.052	0.004678	0.009356	-11.12	1353998
Mbuti	MA1	Koryak	Ami	-0.0453	0.004523	0.009046	-10.01	1339133
Mbuti	MA1	Ulchi	Ami	-0.0132	0.004194	0.008388	-3.144	1354218
Mbuti	MA1	Nivkh	Ami	-0.0163	0.004331	0.008662	-3.754	1343844
Mbuti	MA1	Chukchi	Ami	-0.0437	0.004889	0.009778	-8.948	1300660
Mbuti	MA1	Chokhopani	Ami	-0.0037	0.005099	0.010198	-0.724	1353283
Mbuti	MA1	Devilscave	Ami	0.0091	0.004116	0.008232	2.213	1362226
Mbuti	MA1	IK002	Ami	-0.0009	0.00543	0.01086	-0.157	1124703
