# Supplementary material for: Ancient Jomon genome sequence analysis sheds light on migration patterns of early East Asian populations
Source: Commun Biol. 2020 Aug 25;3:437. doi: 10.1038/s42003-020-01162-2 (PMC7447786; doi:10.1038/s42003-020-01162-2)
Supplement: Supplementary file 9 — Supplementary Data 7 [file 42003_2020_1162_MOESM9_ESM.xlsx]

## Sheet: Supplementary Data 7
Supplementary Data 7: D statistics among X(the eastern Eurasians), MA-1 and Ami with Mbuti as the outgroup.
W	X	Y	Z	D_score	D_sd	D_2sd	Z_score	N SNPs
Mbuti	Atayal	MA1	Ami	0.1851	0.005278	0.010556	35.069	1285783
Mbuti	Burmese	MA1	Ami	0.123	0.004483	0.008966	27.428	1352503
Mbuti	Cambodian	MA1	Ami	0.1304	0.004423	0.008846	29.484	1355903
Mbuti	Dai	MA1	Ami	0.1527	0.004311	0.008622	35.418	1360951
Mbuti	Daur	MA1	Ami	0.1247	0.005359	0.010718	23.267	1290590
Mbuti	Dusun	MA1	Ami	0.1732	0.00456	0.00912	37.992	1354965
Mbuti	Han	MA1	Ami	0.1528	0.004705	0.00941	32.468	1355943
Mbuti	Hezhen	MA1	Ami	0.1286	0.004514	0.009028	28.494	1356366
Mbuti	Igorot	MA1	Ami	0.1859	0.004676	0.009352	39.746	1354278
Mbuti	Japanese	MA1	Ami	0.1428	0.004306	0.008612	33.163	1360859
Mbuti	Kinh	MA1	Ami	0.153	0.004507	0.009014	33.95	1355428
Mbuti	Korean	MA1	Ami	0.1436	0.00456	0.00912	31.505	1353161
Mbuti	Lahu	MA1	Ami	0.144	0.004523	0.009046	31.83	1356419
Mbuti	Miao	MA1	Ami	0.1533	0.004508	0.009016	34.003	1352492
Mbuti	Mongola	MA1	Ami	0.1289	0.004656	0.009312	27.675	1353167
Mbuti	Naxi	MA1	Ami	0.1361	0.004455	0.00891	30.539	1360569
Mbuti	Oroqen	MA1	Ami	0.1147	0.004743	0.009486	24.187	1355451
Mbuti	She	MA1	Ami	0.1576	0.00466	0.00932	33.826	1349530
Mbuti	Thai	MA1	Ami	0.1391	0.004477	0.008954	31.067	1353479
Mbuti	Tu	MA1	Ami	0.1229	0.004563	0.009126	26.929	1354164
Mbuti	Tujia	MA1	Ami	0.1537	0.004604	0.009208	33.38	1350557
Mbuti	Xibo	MA1	Ami	0.1303	0.004369	0.008738	29.833	1351587
Mbuti	Yi	MA1	Ami	0.1401	0.004447	0.008894	31.499	1344798
Mbuti	Buryat	MA1	Ami	0.0969	0.004699	0.009398	20.631	1339868
Mbuti	Eskimo_Chaplin	MA1	Ami	0.0635	0.005626	0.011252	11.291	1302308
Mbuti	Eskimo_Naukan	MA1	Ami	0.0532	0.004761	0.009522	11.176	1351888
Mbuti	Eskimo_Sireniki	MA1	Ami	0.0569	0.004516	0.009032	12.602	1362400
Mbuti	Eskimo_Yupik	MA1	Ami	0.0568	0.005215	0.01043	10.89	1020542
Mbuti	Even	MA1	Ami	0.0926	0.004409	0.008818	20.995	1360314
Mbuti	Evenk	MA1	Ami	0.1046	0.00544	0.01088	19.224	1305016
Mbuti	Itelman	MA1	Ami	0.0652	0.005683	0.011366	11.467	1283108
Mbuti	Ket	MA1	Ami	0.0259	0.004841	0.009682	5.358	1304859
Mbuti	Khanty	MA1	Ami	0.0108	0.004301	0.008602	2.511	1361167
Mbuti	KomiIzhma	MA1	Ami	-0.0334	0.004569	0.009138	-7.311	1358004
Mbuti	KomiObyachevo	MA1	Ami	-0.0336	0.004709	0.009418	-7.128	1353998
Mbuti	Koryak	MA1	Ami	0.078	0.005064	0.010128	15.395	1339133
Mbuti	Ulchi	MA1	Ami	0.1169	0.004511	0.009022	25.907	1354218
Mbuti	Nivkh	MA1	Ami	0.123	0.005008	0.010016	24.56	1343844
Mbuti	Chukchi	MA1	Ami	0.0099	0.00532	0.01064	1.861	1300660
Mbuti	Chokhopani	MA1	Ami	0.1137	0.005391	0.010782	21.098	1353283
Mbuti	Devilscave	MA1	Ami	0.1369	0.004583	0.009166	29.867	1362226
Mbuti	IK002	MA1	Ami	0.1021	0.005872	0.011744	17.388	1124703
