# Supplementary material for: Ancient Jomon genome sequence analysis sheds light on migration patterns of early East Asian populations
Source: Commun Biol. 2020 Aug 25;3:437. doi: 10.1038/s42003-020-01162-2 (PMC7447786; doi:10.1038/s42003-020-01162-2)
Supplement: Supplementary file 10 — Supplementary Data 8 [file 42003_2020_1162_MOESM10_ESM.xlsx]

## Sheet: Supplementary Data 8
Supplementary Data 8: D statistics among Ami, X(the eastern Eurasians) and MA-1 with Mbuti as the outgroup.
W	X	Y	Z	D_score	D_sd	D_2sig	Z_score	N SNPs
Mbuti	Ami	Atayal	MA1	-0.1819	0.005202	0.010404	-34.962	1285783
Mbuti	Ami	Burmese	MA1	-0.1241	0.004474	0.008948	-27.738	1352503
Mbuti	Ami	Cambodian	MA1	-0.1283	0.004758	0.009516	-26.966	1355903
Mbuti	Ami	Dai	MA1	-0.1534	0.004403	0.008806	-34.851	1360951
Mbuti	Ami	Daur	MA1	-0.1316	0.005175	0.01035	-25.42	1290590
Mbuti	Ami	Dusun	MA1	-0.1654	0.004537	0.009074	-36.444	1354965
Mbuti	Ami	Han	MA1	-0.1537	0.004635	0.00927	-33.161	1355943
Mbuti	Ami	Hezhen	MA1	-0.1295	0.004759	0.009518	-27.205	1356366
Mbuti	Ami	Igorot	MA1	-0.1827	0.004459	0.008918	-40.967	1354278
Mbuti	Ami	Japanese	MA1	-0.142	0.004499	0.008998	-31.558	1360859
Mbuti	Ami	Kinh	MA1	-0.1531	0.004602	0.009204	-33.256	1355428
Mbuti	Ami	Korean	MA1	-0.1445	0.004665	0.00933	-30.972	1353161
Mbuti	Ami	Lahu	MA1	-0.1447	0.004495	0.00899	-32.191	1356419
Mbuti	Ami	Miao	MA1	-0.151	0.00452	0.00904	-33.408	1352492
Mbuti	Ami	Mongola	MA1	-0.133	0.004579	0.009158	-29.041	1353167
Mbuti	Ami	Naxi	MA1	-0.1373	0.004552	0.009104	-30.171	1360569
Mbuti	Ami	Oroqen	MA1	-0.1282	0.004664	0.009328	-27.479	1355451
Mbuti	Ami	She	MA1	-0.1585	0.00463	0.00926	-34.224	1349530
Mbuti	Ami	Thai	MA1	-0.1374	0.004421	0.008842	-31.082	1353479
Mbuti	Ami	Tu	MA1	-0.1268	0.004772	0.009544	-26.567	1354164
Mbuti	Ami	Tujia	MA1	-0.1535	0.004623	0.009246	-33.208	1350557
Mbuti	Ami	Xibo	MA1	-0.1306	0.004578	0.009156	-28.527	1351587
Mbuti	Ami	Yi	MA1	-0.14	0.004552	0.009104	-30.753	1344798
Mbuti	Ami	Buryat	MA1	-0.1164	0.004776	0.009552	-24.375	1339868
Mbuti	Ami	Chaplin	MA1	-0.1098	0.005287	0.010574	-20.766	1302308
Mbuti	Ami	Naukan	MA1	-0.1029	0.004779	0.009558	-21.541	1351888
Mbuti	Ami	Sireniki	MA1	-0.1051	0.004692	0.009384	-22.393	1362400
Mbuti	Ami	Yupik	MA1	-0.1117	0.00514	0.01028	-21.723	1020542
Mbuti	Ami	Even	MA1	-0.1118	0.004491	0.008982	-24.888	1360314
Mbuti	Ami	Evenk	MA1	-0.1302	0.005404	0.010808	-24.097	1305016
Mbuti	Ami	Itelman	MA1	-0.1146	0.005179	0.010358	-22.125	1283108
Mbuti	Ami	Ket	MA1	-0.0808	0.004787	0.009574	-16.885	1304859
Mbuti	Ami	Khanty	MA1	-0.0652	0.004324	0.008648	-15.09	1361167
Mbuti	Ami	KomiIzhma	MA1	-0.014	0.004669	0.009338	-3.002	1358004
Mbuti	Ami	KomiObyachevo	MA1	-0.0185	0.0046	0.0092	-3.995	1353998
Mbuti	Ami	Koryak	MA1	-0.1228	0.004828	0.009656	-25.435	1339133
Mbuti	Ami	Ulchi	MA1	-0.1299	0.00467	0.00934	-27.806	1354218
Mbuti	Ami	Nivkh	MA1	-0.139	0.00477	0.00954	-29.134	1343844
Mbuti	Ami	Chukuchi	MA1	-0.0536	0.005077	0.010154	-10.561	1300660
Mbuti	Ami	Chokhopani	MA1	-0.1174	0.005143	0.010286	-22.821	1353283
Mbuti	Ami	Devilscave	MA1	-0.1279	0.004717	0.009434	-27.119	1362226
Mbuti	Ami	IK002	MA1	-0.103	0.00532	0.01064	-19.35	1124703
