# Supplementary material for: Ancient Jomon genome sequence analysis sheds light on migration patterns of early East Asian populations
Source: Commun Biol. 2020 Aug 25;3:437. doi: 10.1038/s42003-020-01162-2 (PMC7447786; doi:10.1038/s42003-020-01162-2)
Supplement: Supplementary file 11 — Supplementary Data 9 [file 42003_2020_1162_MOESM11_ESM.xlsx]

## Sheet: Supplementary Data 9
Supplementary Data 9: f4 statistics among Jomon, Ami and Onge with Mbuti as the outgroup.
p1	p2	p3	p4	f4	SE	Z	N SNPs
Mbuti	Ami	Jomon_N	Onge	-0.00564055	0.000501992	-11.2363	1596361
Mbuti	Jomon_N	Onge	Ami	0.00648735	0.000495531	13.0917	1596361
Mbuti	Onge	Ami	Jomon_N	-0.000846802	0.000420056	-2.01593	1596361
