# Supplementary material for: Ancient Jomon genome sequence analysis sheds light on migration patterns of early East Asian populations
Source: Commun Biol. 2020 Aug 25;3:437. doi: 10.1038/s42003-020-01162-2 (PMC7447786; doi:10.1038/s42003-020-01162-2)
Supplement: Supplementary file 12 — Supplementary Data 10 [file 42003_2020_1162_MOESM12_ESM.xlsx]

## Sheet: Supplementary Data 10
Supplementary Data 10: f4 statistics among Onge, X, IK002 with Mbuti as the outgroup.
p1	p2	p3	p4	f4	SE	Z	N SNPs
Mbuti	Onge	Ami	IK002	-0.00082	0.00042	-1.94	1594403
Mbuti	Onge	Atayal	IK002	-0.00036	0.00046	-0.79	1516495
Mbuti	Onge	Burmese	IK002	-6e-05	0.0004	-0.15	1593035
Mbuti	Onge	Buryat	IK002	0.00063	0.00043	1.45	1573680
Mbuti	Onge	Cambodian	IK002	-0.00053	0.00042	-1.26	1596887
Mbuti	Onge	Dai	IK002	-0.00045	0.00039	-1.16	1602843
Mbuti	Onge	Daur	IK002	0.00029	0.00047	0.61	1521538
Mbuti	Onge	Devilscave	IK002	3e-05	0.00041	0.06	1604561
Mbuti	Onge	Even	IK002	0.00065	0.0004	1.62	1602193
Mbuti	Onge	Han	IK002	-0.00055	0.00042	-1.31	1596885
Mbuti	Onge	Igorot	IK002	-0.00047	0.00041	-1.15	1595057
Mbuti	Onge	Japanese	IK002	-0.0004	0.00038	-1.05	1602794
Mbuti	Onge	Korean	IK002	-0.00058	0.00041	-1.42	1593768
Mbuti	Onge	Koryak	IK002	0.00024	0.00045	0.54	1572625
Mbuti	Onge	Kusunda	IK002	0.00083	0.00044	1.88	1595927
Mbuti	Onge	Miao	IK002	-0.00043	0.00041	-1.05	1593147
Mbuti	Onge	Mongola	IK002	0.00034	0.00043	0.8	1593960
Mbuti	Onge	Naxi	IK002	-0.0002	0.0004	-0.5	1602416
Mbuti	Onge	Nivkh	IK002	-0.00065	0.00042	-1.55	1579321
Mbuti	Onge	Papuan	IK002	0.00126	0.00046	2.75	1604690
Mbuti	Onge	Sherpa	IK002	0.0001	0.00043	0.23	1596019
Mbuti	Onge	Thai	IK002	-0.00026	0.00041	-0.63	1594116
Mbuti	Onge	Tibetan	IK002	0.00033	0.00043	0.77	1595032
Mbuti	Onge	Tu	IK002	0.00016	0.0004	0.4	1595017
Mbuti	Onge	Ulchi	IK002	-1e-05	0.00042	-0.03	1595120
Mbuti	Onge	Yi	IK002	-0.00027	0.00042	-0.65	1584310
